# Supplementary material for: Catalytic Stability of S-1-(4-Hydroxyphenyl)-Ethanol Dehydrogenase from Aromatoleum aromaticum
Source: Int J Mol Sci. 2024 Jul 5;25(13):7385. doi: 10.3390/ijms25137385 (PMC11242144; doi:10.3390/ijms25137385)
Supplement: Supplementary file 1 [file ijms-25-07385-s001.zip]

Archive with 1 entries (1 files):
- ijms-3048943-supplementary.pdf
